# Supplementary material for: Quantitative Profiling of Drosophila melanogaster Dscam1 Isoforms Reveals No Changes in Splicing after Bacterial Exposure
Source: PLoS One. 2014 Oct 13;9(10):e108660. doi: 10.1371/journal.pone.0108660 (PMC4195611; doi:10.1371/journal.pone.0108660)
Supplement: Table S1 — Mean crossing point (Cp) values from the qPCRs. The Cp values of the four genes examined for each fly and S2 cell biological replicate. Mean expression differences between the treatment groups as calculated according to Pfaffl [41] using the REST software [40] are also presented, as well as the p-value for whether the expression is significantly different between the treatment groups. The expression differences are are graphed in Figures 1 and S2. (XLSX) [file pone.0108660.s005.xlsx]

## Sheet: Tabelle1
			Mean Cp values				Diptericin		Drosomycin		Dscam
	Model	Treatment	Diptericin	Drosomycin	Dscam	Rpl13a	Expression*	p-value	Expression*	p-value	Expression*	p-value
	Flies	18 hr Control	25.554	20.79	25.41	16.09	92.84	<0.001	1.02	0.84	1.51	0.16
	Flies	18 hr Control	25.329	21.52	26.59	16.96
	Flies	18 hr E. coli	18.487	20.93	25.63	16.35
	Flies	18 hr E. coli	18.988	21.5	25.36	16.87
	Flies	18 hr Control	25.094	21.027	25.748	16.29	13.53	<0.001	1.24	0.83	0.87	0.32
	Flies	18 hr Control	23.671	20.447	25.355	16.53
	Flies	18 hr Wounded	20.83	21.18	26.404	17.23
	Flies	18 hr Wounded	22.18	21.69	27.064	17.567
	S2 cells	12 hr Control	23.07	19.89	18.01	14.73	5.14	<0.001	3.83	<0.001	1.1	0.74
	S2 cells	12 hr Control	24.54	21.18	18.59	16.1
	S2 cells	12 hr Control	24.61	21.27	18.76	16.09
	S2 cells	12 hr E. coli	22.02	19.26	18.78	16.12
	S2 cells	12 hr E. coli	21.89	19.03	18.44	15.83
	S2 cells	12 hr E. coli	21.84	18.99	18.58	15.83
	S2 cells	18 hr Control	25.15	21.3	18.56	16.01	7.61	0.019	4.63	0.029	1.17	0.52
	S2 cells	18 hr Control	24.94	20.47	18.29	15.28
	S2 cells	18 hr Control	25.46	21.7	18.57	16.57
	S2 cells	18 hr E. coli	22.48	19.26	18.83	16.31
	S2 cells	18 hr E. coli	22.53	19.31	18.72	16.07
	S2 cells	18 hr E. coli	22.39	19.09	18.12	16.42
	*Indicates the mean expression difference between the two treatment groups as calculated by REST software. These values were used in Figures 1 & S1.
