# Supplementary material for: Quantitative Profiling of Drosophila melanogaster Dscam1 Isoforms Reveals No Changes in Splicing after Bacterial Exposure
Source: PLoS One. 2014 Oct 13;9(10):e108660. doi: 10.1371/journal.pone.0108660 (PMC4195611; doi:10.1371/journal.pone.0108660)
Supplement: Table S2 — PacBio RNA sequencing read numbers. The overall read numbers and the numbers of reads per alternatively spliced exon variant for each treatment. P-values and adjusted p-values for tests of whether there is a statistically significant difference in expression of individual exon variants between the control and E. coli exposed treatments are also presented. (XLSX) [file pone.0108660.s006.xlsx]

## Sheet: Sheet1
	Overall read numbers
		Fly reads		S2 cell reads		S2 cell reads
		18 hr E. coli	18 hr Control	12 hr E. coli	12 hr Control	18 hr E. coli	18 hr Control
	Total number of PacBio reads	7676	9591	33322	36543	33154	39275
	Number of Dscam1 isoforms detected	2404	2680	1918	1952	2104	2148
	Exon 4 read numbers and p-values
		Fly reads				S2 cell reads				S2 cell reads
	Alternative exon variant	18 hr E. coli	18 hr Control	p-value	adjusted p-value*	12 hr E. coli	12 hr Control	p-value	adjusted p-value*	18 hr E. coli	18 hr Control	p-value	adjusted p-value*
	1	898	1181	0.514205	1	8715	9605	0.99781	1	8596	10042	0.911784	1
	2	1076	1385	0.685471	1	511	588	0.689502	1	520	526	0.0593566	0.69532
	3	552	671	0.795201	1	3149	3605	0.580674	1	3027	3780	0.0223245	0.634423
	4	705	857	0.770032	1	3727	4043	0.811579	1	3842	4604	0.380145	1
	5	451	568	0.950863	1	2995	3319	0.94303	1	3102	3652	0.85132	1
	6	778	992	0.812638	1	3218	3585	0.880369	1	3185	3704	0.818793	1
	7	430	529	0.905925	1	1993	2184	0.939525	1	2110	2520	0.534237	1
	8	970	1210	0.99886	1	2050	2222	0.820149	1	2199	2565	0.915795	1
	9	20	41	0.279063	1	7	7	1	1	6	10	0.667835	1
	10	521	587	0.319097	1	1623	1592	0.128784	1	1570	1794	0.495715	1
	11	408	472	0.510114	1	1654	1888	0.648363	1	1640	1962	0.535525	1
	12	867	1098	0.869943	1	3680	3905	0.570257	1	3357	4116	0.0927992	0.890845
	*corrected for multiple testing using the Benjamini & Hochberg [1995] method.
	Exon 6 read numbers and p-values
		Fly reads				S2 cell reads				S2 cell reads
	Alternative exon variant	18 hr E. coli	18 hr Control	p-value	adjusted p-value*	12 hr E. coli	12 hr Control	p-value	adjusted p-value*	18 hr E. coli	18 hr Control	p-value	adjusted p-value*
	1	284	398	0.378051	1	1519	1775	0.449463	1	1428	1800	0.0387765	0.634423
	2	135	162	0.86053	1	578	688	0.443506	1	636	723	0.654452	1
	3	342	437	0.864658	1	1996	2005	0.20702	1	1798	2133	0.700506	1
	4	230	299	0.799593	1	721	689	0.134556	1	755	877	0.901785	1
	5	169	205	0.888312	1	1348	1446	0.735639	1	1309	1578	0.445263	1
	6	62	83	0.837062	1	1605	1675	0.476656	1	1535	1730	0.286895	1
	7	213	224	0.282829	1	956	975	0.3738	1	1002	1028	0.0039398	0.323064
	8	169	266	0.152467	1	759	884	0.552716	1	841	1024	0.433463	1
	9	164	169	0.293877	1	736	738	0.316503	1	748	891	0.76575	1
	10	170	215	0.964795	1	1126	1099	0.146302	1	1036	1254	0.440921	1
	11	0	0	NA	NA	0	0	NA	NA	0	0	NA	NA
	12	295	394	0.611697	1	1032	1125	0.902242	1	1061	1198	0.403877	1
	13	208	244	0.705466	1	930	1035	0.921948	1	950	1113	1	1
	14	117	173	0.399414	1	565	601	0.734885	1	571	652	0.731301	1
	15	200	275	0.542324	1	840	1024	0.254855	1	907	1057	0.938514	1
	16	165	229	0.543187	1	693	797	0.66005	1	715	895	0.230432	1
	17	226	337	0.213899	1	1039	1076	0.465141	1	951	1119	0.928692	1
	18	287	375	0.743257	1	1094	1100	0.275153	1	1080	1214	0.341907	1
	19	99	124	1	1	688	803	0.549723	1	708	845	0.749937	1
	20	92	115	1	1	380	432	0.804599	1	358	487	0.0977757	0.890845
	21	204	284	0.483435	1	691	754	0.924636	1	700	784	0.459881	1
	22	81	122	0.438781	1	854	998	0.51298	1	910	1044	0.680948	1
	23	152	158	0.335003	1	498	528	0.723851	1	457	524	0.81491	1
	24	146	179	0.946182	1	638	668	0.605496	1	625	711	0.667331	1
	25	315	409	0.76975	1	1110	1240	0.880262	1	1160	1434	0.174333	1
	26	231	284	0.935727	1	923	992	0.778242	1	892	1062	0.737516	1
	27	238	245	0.202759	1	661	808	0.276217	1	703	807	0.748856	1
	28	186	205	0.46625	1	620	763	0.254961	1	661	789	0.762759	1
	29	77	94	0.964719	1	167	197	0.693828	1	185	220	0.933071	1
	30	170	221	0.832547	1	859	942	0.962213	1	837	971	0.871248	1
	31	145	175	0.878237	1	386	426	1	1	397	466	0.997981	1
	32	151	167	0.526032	1	438	483	1	1	432	551	0.300029	1
	33	70	71	0.472653	1	417	482	0.682021	1	465	497	0.273691	1
	34	230	206	0.0350803	1	455	507	0.936203	1	417	534	0.288928	1
	35	44	67	0.560935	1	334	429	0.199939	1	369	402	0.455781	1
	36	168	203	0.870862	1	465	560	0.411311	1	431	603	0.0241532	0.634423
	37	136	194	0.481351	1	481	521	0.882477	1	445	565	0.317453	1
	38	84	79	0.279707	1	274	315	0.765677	1	310	389	0.497689	1
	39	98	105	0.525601	1	491	552	0.865792	1	466	582	0.415342	1
	40	184	245	0.707517	1	9	5	0.485864	1	11	11	0.871928	1
	41	119	119	0.305484	1	258	269	0.699888	1	238	307	0.397898	1
	42	183	213	0.689961	1	708	830	0.514369	1	699	829	0.838974	1
	43	131	175	0.744517	1	480	608	0.18413	1	508	645	0.26809	1
	44	154	219	0.46342	1	950	1030	0.855222	1	941	1111	0.869957	1
	45	59	62	0.592162	1	276	342	0.370687	1	295	339	0.879555	1
	46	72	99	0.734224	1	431	399	0.127734	1	458	504	0.461958	1
	47	101	131	0.891575	1	803	870	0.85714	1	700	915	0.0464212	0.634423
	48	120	136	0.658723	1	40	58	0.384422	1	53	61	1	1
	*corrected for multiple testing using the Benjamini & Hochberg [1995] method.
	Exon 9 read numbers and p-values
		Fly reads				S2 cell reads				S2 cell reads
	Alternative exon variant	18 hr E. coli	18 hr Control	p-value	adjusted p-value*	12 hr E. coli	12 hr Control	p-value	adjusted p-value*	18 hr E. coli	18 hr Control	p-value	adjusted p-value*
	1	33	37	0.836304	1	1	0	0.974841	1	0	0	NA	NA
	2	13	15	0.989934	1	0	0	NA	NA	0	0	NA	NA
	3	25	36	0.794556	1	0	1	1	1	0	1	1	1
	4	28	23	0.396418	1	0	1	1	1	0	0	NA	NA
	5	43	63	0.656781	1	3	7	0.577191	1	7	1	0.0420486	0.634423
	6	1453	1875	0.61985	1	19074	21062	0.979126	1	18792	22237	0.39069	1
	7	28	39	0.843583	1	15	17	1	1	15	17	1	1
	8	25	21	0.454073	1	0	2	0.698743	1	2	2	1	1
	9	1945	2541	0.445506	1	10940	11957	0.88945	1	10745	12865	0.178346	1
	10	40	47	0.912421	1	8	5	0.606301	1	6	3	0.365653	1
	11	31	34	0.803233	1	1	0	0.974841	1	0	1	1	1
	12	4	6	1	1	1	0	0.974841	1	4	2	0.546379	1
	13	1890	2385	0.866215	1	2747	2948	0.70157	1	2801	3277	0.98966	1
	14	33	33	0.625964	1	0	0	NA	NA	2	3	1	1
	15	81	80	0.379189	1	177	172	0.452387	1	228	227	0.185005	1
	16	23	24	0.769216	1	0	0	NA	NA	0	0	NA	NA
	17	5	5	0.981946	1	2	0	0.621819	1	4	2	0.546379	1
	18	6	8	1	1	0	0	NA	NA	0	1	1	1
	19	9	8	0.776612	1	0	0	NA	NA	0	0	NA	NA
	20	18	13	0.402749	1	0	0	NA	NA	0	0	NA	NA
	21	12	17	0.929003	1	0	0	NA	NA	2	0	0.45733	1
	22	73	96	0.873952	1	86	103	0.733488	1	134	140	0.466381	1
	23	25	34	0.905494	1	0	0	NA	NA	0	2	0.616806	1
	24	24	19	0.401788	1	0	0	NA	NA	0	0	NA	NA
	25	33	63	0.232156	1	45	29	0.125359	1	50	43	0.16645	1
	26	31	41	0.940177	1	0	0	NA	NA	0	0	NA	NA
	27	34	53	0.571309	1	8	8	1	1	10	10	0.893459	1
	28	9	11	1	1	0	0	NA	NA	0	0	NA	NA
	29	20	19	0.664741	1	1	0	0.974841	1	0	0	NA	NA
	30	1424	1638	0.222847	1	123	137	0.989105	1	141	152	0.595965	1
	31	209	238	0.569742	1	87	87	0.694893	1	204	283	0.155148	1
	32	43	67	0.514724	1	3	7	0.577191	1	6	6	1	1
	33	6	2	0.395002	1	0	0	NA	NA	1	0	0.941935	1
	*corrected for multiple testing using the Benjamini & Hochberg [1995] method.
